# Supplementary material for: Epidural Stimulation and Resistance Training (REST-SCI) for Overground Locomotion After Spinal Cord Injury: Randomized Clinical Trial Protocol
Source: J Clin Med. 2025 Mar 8;14(6):1829. doi: 10.3390/jcm14061829 (PMC11942695; doi:10.3390/jcm14061829)
Supplement: Supplementary file 1 [file jcm-14-01829-s001.zip]

Archive with 7 entries (7 files):
- Supplementary Movie 1 side lying R leg no SCES 2.15.23.mp4
- Supplementary Movie 2 side lying R leg with SCES 2.15.23.mp4
- Supplementary Movie 3 Left full leg flexion 2.15.23 - Muted.mp4
- Supplementary Movie 3 Left full leg flexion 2.15.23.mp4
- Supplementary Movie 4 (parallel bars) 2.15.23 - Blurred.mp4
- Supplementary Movie 5 (walker) 2.15.23 - Blurred.mp4
- Supplementary Videos R5.pdf
